# Supplementary material for: Efficacy of a Newly Developed Guidewire for Selective Biliary Cannulation: A Multicenter Randomized Controlled Trial
Source: J Clin Med. 2023 May 12;12(10):3440. doi: 10.3390/jcm12103440 (PMC10218990; doi:10.3390/jcm12103440)
Supplement: Supplementary file 1 [file jcm-12-03440-s001.zip]

Archive with 1 entries (1 files):
- jcm-2365330-supplementary.pdf
